# Supplementary material for: Democratized Discovery of Microsclerodermin F as an Immunophilin Ligand
Source: Mar Drugs. 2025 Aug 24;23(9):336. doi: 10.3390/md23090336 (PMC12471936; doi:10.3390/md23090336)
Supplement: Supplementary file 1 [file marinedrugs-23-00336-s001.zip]

Archive with 1 entries (1 files):
- marinedrugs-3810785-supplementary.pdf
